# Supplementary material for: Accelerated failure-time model with weighted least-squares estimation: application on survival of HIV positives
Source: Arch Public Health. 2021 May 31;79:88. doi: 10.1186/s13690-021-00617-0 (PMC8165794; doi:10.1186/s13690-021-00617-0)
Supplement: Supplementary file 1 — Additional file 1. [file 13690_2021_617_MOESM1_ESM.csv]

Age	Gender	FunctionalStatus	FSBdr	FSAmb	FSWOR	Weight	WHOClinicalStage	WHOIV	WHOIII	WHOII	WHOI	CD4Percent	CD4p28above	CD4p1628	CD4p1215	Cotrimoxazol	TBStatus	MaritalStatus	Education	Religion	Occupation	OportunisticInfections	SurvivalTime	Censoring	RiskBehavior	HouseholdSize	Regimen	Reason	_st	_d	_t	_t0	index	WHOCS
28	0	2	1	0	0	54	3	1	0	0	0	1	0	0	0	0	1	0	1	0	0	1	73.02	0	1	2	1	2	1	0	73.02	0	1	1
27	0	0	0	0	0	58	1	0	0	1	0	2	0	1	0	1	1	0	1	0	0	1	71.02	0	1	2	1	2	1	0	71.02	0	16	0
38	1	1	0	1	0	48	2	0	1	0	0	1	0	0	0	0	1	1	0	1	0	1	109.53	0	1	4	1	4	1	0	109.53	0	31	0
45	1	0	0	0	0	56	2	0	1	0	0	2	0	1	0	0	1	1	0	1	0	1	93.36	0	1	5	1	4	1	0	93.36	0	46	0
30	1	1	0	1	0	47	2	0	1	0	0	1	0	0	0	0	1	1	0	0	0	1	111.53	1	1	4	1	4	1	1	111.53	0	61	0
60	1	1	0	1	0	54	2	0	1	0	0	1	0	0	0	0	1	1	0	1	0	1	90.36	0	1	5	1	4	1	0	90.36	0	76	0
46	1	1	0	1	0	55	2	0	1	0	0	1	0	0	0	0	0	1	0	1	0	1	91.36	0	1	5	1	4	1	0	91.36	0	91	0
34	1	2	1	0	0	41	3	1	0	0	0	1	0	0	0	0	1	1	0	1	0	1	92.36	0	1	4	1	2	1	0	92.36	0	106	1
30	0	0	0	0	0	50	2	0	1	0	0	1	0	0	0	0	1	1	1	1	0	1	93.36	0	1	4	1	4	1	0	93.36	0	121	0
45	0	1	0	1	0	46	2	0	1	0	0	1	0	0	0	1	1	1	1	0	0	1	79.19	1	1	8	1	2	1	1	79.19	0	136	0
20	1	0	0	0	0	41	2	0	1	0	0	2	0	1	0	0	1	0	0	1	0	1	96.36	0	1	2	1	2	1	0	96.36	0	151	0
22	0	0	0	0	0	52	2	0	1	0	0	1	0	0	0	0	0	0	1	1	0	1	97.36	0	1	2	1	2	1	0	97.36	0	166	0
51	1	1	0	1	0	51	2	0	1	0	0	1	0	0	0	0	1	1	0	1	0	1	92.36	0	1	5	1	2	1	0	92.36	0	181	0
26	1	1	0	1	0	46	3	1	0	0	0	1	0	0	0	0	1	0	0	1	0	1	98.36	0	1	2	1	2	1	0	98.36	0	196	1
42	1	0	0	0	0	62	2	0	1	0	0	1	0	0	0	0	1	1	0	1	0	1	99.36	0	1	4	1	2	1	0	99.36	0	211	0
32	1	1	0	1	0	56	2	0	1	0	0	1	0	0	0	0	1	0	0	1	0	1	92.19	0	1	1	1	2	1	0	92.19	0	226	0
22	0	0	0	0	0	43	3	1	0	0	0	1	0	0	0	1	1	0	1	0	0	1	78.19	1	1	2	1	2	1	1	78.19	0	241	1
31	0	0	0	0	0	44.8	2	0	1	0	0	1	0	0	0	0	1	1	1	1	0	1	78.19	0	1	4	1	2	1	0	78.19	0	256	0
47	1	0	0	0	0	53	2	0	1	0	0	1	0	0	0	0	0	1	0	1	0	1	80.19	0	1	5	1	4	1	0	80.19	0	271	0
30	1	1	0	1	0	46	3	1	0	0	0	1	0	0	0	0	1	1	0	0	0	1	83.19	1	1	4	1	4	1	1	83.19	0	286	1
30	0	0	0	0	0	41	2	0	1	0	0	1	0	0	0	0	1	1	1	1	0	1	87.19	0	1	4	1	2	1	0	87.19	0	301	0
28	0	2	1	0	0	31	2	0	1	0	0	1	0	0	0	1	1	0	1	0	0	1	86.19	1	1	2	1	2	1	1	86.19	0	316	0
24	0	0	0	0	0	50	3	1	0	0	0	1	0	0	0	0	1	0	1	0	0	1	66.02	0	1	2	1	2	1	0	66.02	0	331	1
22	1	0	0	0	0	48	2	0	1	0	0	1	0	0	0	0	1	0	0	1	0	1	68.02	0	1	2	1	2	1	0	68.02	0	346	0
27	0	0	0	0	0	50	2	0	1	0	0	1	0	0	0	1	1	0	1	0	0	1	71.02	0	1	2	1	2	1	0	71.02	0	361	0
4	1	1	0	1	0	9	2	0	1	0	0	1	0	0	0	0	1	0	1	1	1	1	66.02	0	0	2	1	2	1	0	66.02	0	376	0
25	0	0	0	0	0	60	1	0	0	1	0	1	0	0	0	1	1	0	1	1	0	1	77.19	0	1	2	1	2	1	0	77.19	0	391	0
35	0	1	0	1	0	52	2	0	1	0	0	1	0	0	0	0	1	1	1	1	0	1	108.53	0	1	4	1	4	1	0	108.53	0	406	0
34	0	0	0	0	0	46	2	0	1	0	0	1	0	0	0	1	1	1	1	1	0	1	110.53	0	1	4	1	4	1	0	110.53	0	421	0
30	1	0	0	0	0	52	2	0	1	0	0	1	0	0	0	0	1	1	0	1	0	1	109.53	0	1	4	1	5	1	0	109.53	0	436	0
24	0	0	0	0	0	45	2	0	1	0	0	1	0	0	0	1	1	0	1	1	0	1	109.53	0	1	2	1	4	1	0	109.53	0	451	0
25	1	0	0	0	0	63	2	0	1	0	0	1	0	0	0	0	1	0	0	1	0	1	110.53	0	1	2	1	4	1	0	110.53	0	466	0
30	1	0	0	0	0	49	3	1	0	0	0	1	0	0	0	0	1	1	0	1	0	1	110.53	0	1	4	1	4	1	0	110.53	0	481	1
23	0	0	0	0	0	50	3	1	0	0	0	2	0	1	0	0	1	0	1	1	0	1	78.19	0	1	2	1	1	1	0	78.19	0	496	1
25	0	0	0	0	0	39	2	0	1	0	0	1	0	0	0	0	1	0	1	1	0	1	112.53	0	1	2	1	4	1	0	112.53	0	511	0
25	0	0	0	0	0	45	3	1	0	0	0	1	0	0	0	0	1	0	1	0	0	1	111.53	1	1	2	1	4	1	1	111.53	0	526	1
45	0	0	0	0	0	53	1	0	0	1	0	1	0	0	0	1	1	1	1	1	0	1	112.53	0	1	8	1	4	1	0	112.53	0	541	0
28	1	0	0	0	0	61	2	0	1	0	0	1	0	0	0	0	1	0	0	1	0	1	112.53	0	1	2	1	4	1	0	112.53	0	556	0
45	0	1	0	1	0	37	2	0	1	0	0	1	0	0	0	1	1	1	1	1	0	1	89.36	0	1	8	1	4	1	0	89.36	0	571	0
48	1	0	0	0	0	45	0	0	0	0	0	1	0	0	0	0	1	1	0	1	0	1	89.36	0	1	5	1	4	1	0	89.36	0	586	0
29	0	0	0	0	0	55	2	0	1	0	0	2	0	1	0	1	1	1	1	1	0	1	90.36	0	1	4	1	5	1	0	90.36	0	601	0
30	0	0	0	0	0	50	0	0	0	0	0	1	0	0	0	1	1	1	1	1	0	1	91.36	0	1	4	1	4	1	0	91.36	0	616	0
30	0	0	0	0	0	38	1	0	0	1	0	2	0	1	0	1	1	1	1	1	0	1	77.19	0	1	4	1	2	1	0	77.19	0	631	0
15	1	0	0	0	0	37	1	0	0	1	0	1	0	0	0	0	1	0	0	1	1	1	92.36	0	0	2	1	4	1	0	92.36	0	646	0
40	0	2	1	0	0	30	2	0	1	0	0	1	0	0	0	0	1	1	1	0	0	1	92.36	1	1	4	1	5	1	1	92.36	0	661	0
35	0	0	0	0	0	42	2	0	1	0	0	1	0	0	0	0	1	1	1	1	0	1	94.36	0	1	4	1	2	1	0	94.36	0	676	0
27	0	0	0	0	0	49	2	0	1	0	0	1	0	0	0	0	1	0	1	1	0	1	99.36	0	1	2	1	2	1	0	99.36	0	691	0
30	1	0	0	0	0	53	2	0	1	0	0	2	0	1	0	0	1	1	0	1	0	1	95.36	0	1	4	1	2	1	0	95.36	0	706	0
37	0	1	0	1	0	53	2	0	1	0	0	2	0	1	0	0	1	1	1	1	0	1	96.36	0	1	4	1	2	1	0	96.36	0	721	0
28	0	0	0	0	0	49	2	0	1	0	0	1	0	0	0	1	1	0	1	0	0	1	65.02	0	1	2	1	2	1	0	65.02	0	736	0
32	0	0	0	0	0	54	1	0	0	1	0	1	0	0	0	0	1	1	1	1	0	1	92.36	0	1	4	1	5	1	0	92.36	0	751	0
29	0	0	0	0	0	49	2	0	1	0	0	2	0	1	0	1	1	1	1	1	0	1	91.36	0	1	4	1	3	1	0	91.36	0	766	0
33	1	1	0	1	0	48	2	0	1	0	0	1	0	0	0	0	1	1	0	1	0	1	99.36	0	1	4	1	2	1	0	99.36	0	781	0
28	1	1	0	1	0	37	1	0	0	1	0	1	0	0	0	0	1	0	0	1	0	1	99.36	0	1	2	1	2	1	0	99.36	0	796	0
42	0	0	0	0	0	53	1	0	0	1	0	1	0	0	0	0	1	1	1	1	0	1	99.36	0	1	4	1	2	1	0	99.36	0	811	0
40	0	0	0	0	0	51	2	0	1	0	0	1	0	0	0	0	1	1	1	1	0	1	100.36	0	1	4	1	2	1	0	100.36	0	826	0
48	1	0	0	0	0	56	2	0	1	0	0	1	0	0	0	0	1	1	0	1	0	1	101.36	0	1	5	1	2	1	0	101.36	0	841	0
32	0	0	0	0	0	47	0	0	0	0	0	2	0	1	0	1	1	1	1	1	0	1	83.19	0	1	4	1	2	1	0	83.19	0	856	0
24	0	0	0	0	0	50	1	0	0	1	0	1	0	0	0	1	1	0	1	1	0	1	78.19	0	1	2	1	2	1	0	78.19	0	871	0
15	1	0	0	0	0	29	1	0	0	1	0	1	0	0	0	0	1	0	0	1	1	1	66.02	0	0	2	1	2	1	0	66.02	0	886	0
36	1	0	0	0	0	60	3	1	0	0	0	2	0	1	0	0	1	1	0	1	0	1	90.19	0	1	4	1	2	1	0	90.19	0	901	1
44	0	0	0	0	0	45	2	0	1	0	0	1	0	0	0	1	1	1	1	0	0	1	71.02	0	1	4	1	2	1	0	71.02	0	916	0
29	1	0	0	0	0	53	2	0	1	0	0	1	0	0	0	0	1	1	0	1	0	1	79.19	0	1	4	1	2	1	0	79.19	0	931	0
60	1	0	0	0	0	53	2	0	1	0	0	1	0	0	0	0	1	1	0	1	0	1	80.19	0	1	5	1	2	1	0	80.19	0	946	0
24	1	1	0	1	0	51	2	0	1	0	0	2	0	1	0	0	1	0	0	1	0	1	81.19	0	1	2	1	2	1	0	81.19	0	961	0
43	0	1	0	1	0	42	2	0	1	0	0	1	0	0	0	1	1	1	1	1	0	1	81.19	0	1	4	1	2	1	0	81.19	0	976	0
44	1	0	0	0	0	58	1	0	0	1	0	1	0	0	0	0	1	1	0	1	0	1	82.19	0	1	4	1	2	1	0	82.19	0	991	0
28	0	0	0	0	0	46	3	1	0	0	0	1	0	0	0	1	1	0	1	0	0	1	83.19	1	1	2	1	2	1	1	83.19	0	1006	1
2.05	0	0	0	0	0	60	2	0	1	0	0	2	0	1	0	1	1	0	1	0	1	1	70.02	0	0	2	1	2	1	0	70.02	0	1021	0
45	1	0	0	0	0	59	1	0	0	1	0	1	0	0	0	0	1	1	0	1	0	1	84.19	0	1	5	1	2	1	0	84.19	0	1036	0
45	1	0	0	0	0	59	2	0	1	0	0	1	0	0	0	0	1	1	0	0	0	1	85.19	1	1	5	1	4	1	1	85.19	0	1051	0
35	1	0	0	0	0	57	1	0	0	1	0	1	0	0	0	0	1	1	0	1	0	1	85.19	0	1	4	1	2	1	0	85.19	0	1066	0
34	0	0	0	0	0	58	1	0	0	1	0	2	0	1	0	0	1	1	0	1	0	1	78.02	0	0	5	1	2	1	0	78.02	0	1081	0
28	1	0	0	0	0	55	2	0	1	0	0	1	0	0	0	0	1	0	0	1	0	1	87.19	0	1	2	1	2	1	0	87.19	0	1096	0
38	1	0	0	0	0	53	0	0	0	0	0	2	0	1	0	0	1	1	0	1	0	1	68.02	0	1	4	1	2	1	0	68.02	0	1111	0
50	1	1	0	1	0	54	2	0	1	0	0	1	0	0	0	0	1	1	0	1	0	1	88.19	0	1	5	1	2	1	0	88.19	0	1126	0
22	0	0	0	0	0	50	2	0	1	0	0	1	0	0	0	0	1	0	1	0	0	1	75.02	0	1	2	1	4	1	0	75.02	0	1141	0
25	0	0	0	0	0	35	0	0	0	0	0	2	0	1	0	0	1	0	1	0	0	1	65.02	0	1	2	1	2	1	0	65.02	0	1156	0
34	0	0	0	0	0	41	1	0	0	1	0	1	0	0	0	0	1	1	1	1	0	1	79.02	0	0	3	1	2	1	0	79.02	0	1171	0
30	0	0	0	0	0	38	2	0	1	0	0	1	0	0	0	1	1	1	1	0	0	1	67.02	0	1	4	1	4	1	0	67.02	0	1186	0
50	0	0	0	0	0	45	2	0	1	0	0	1	0	0	0	0	1	1	1	0	0	1	70.02	0	1	8	1	2	1	0	70.02	0	1201	0
25	0	0	0	0	0	45	2	0	1	0	0	1	0	0	0	0	1	0	1	0	0	1	70.02	1	1	2	1	2	1	1	70.02	0	1216	0
40	0	0	0	0	0	45	3	1	0	0	0	1	0	0	0	0	1	1	1	0	0	1	72.02	0	1	4	1	2	1	0	72.02	0	1231	1
59	0	0	0	0	0	50	2	0	1	0	0	1	0	0	0	0	1	1	1	0	0	1	75.02	0	1	8	1	2	1	0	75.02	0	1246	0
45	1	1	0	1	0	48	2	0	1	0	0	2	0	1	0	0	1	1	0	1	0	1	75.02	0	1	5	1	2	1	0	75.02	0	1261	0
26	0	0	0	0	0	51	1	0	0	1	0	1	0	0	0	0	1	0	1	0	0	1	76.02	0	1	2	1	4	1	0	76.02	0	1276	0
2	0	0	0	0	0	10	3	1	0	0	0	2	0	1	0	1	0	0	1	1	0	1	79.19	0	0	2	1	2	1	0	79.19	0	1291	1
10	1	0	0	0	0	19	2	0	1	0	0	1	0	0	0	0	1	0	0	1	1	1	80.19	0	0	2	1	4	1	0	80.19	0	1306	0
2	1	0	0	0	0	9	3	1	0	0	0	1	0	0	0	0	1	0	1	1	0	1	84.19	0	0	2	1	2	1	0	84.19	0	1321	1
4.05	1	0	0	0	0	18	2	0	1	0	0	2	0	1	0	0	1	0	1	1	1	1	86.19	0	0	2	1	2	1	0	86.19	0	1336	0
2	1	2	1	0	0	8.5	2	0	1	0	0	1	0	0	0	0	1	0	1	1	0	1	88.19	0	0	2	1	2	1	0	88.19	0	1351	0
1.05	1	1	0	1	0	74	1	0	0	1	0	1	0	0	0	0	1	0	1	1	1	1	73.02	0	0	2	1	4	1	0	73.02	0	1366	0
23	0	1	0	1	0	45	2	0	1	0	0	1	0	0	0	1	1	0	1	1	0	1	123.7	0	1	2	1	4	1	0	123.7	0	1381	0
20	1	0	0	0	0	52	3	1	0	0	0	2	0	1	0	0	1	0	0	1	0	1	103.53	0	1	2	1	5	1	0	103.53	0	1396	1
27	0	1	0	1	0	37	2	0	1	0	0	1	0	0	0	0	1	0	1	1	0	1	104.53	0	1	2	1	5	1	0	104.53	0	1411	0
38	0	0	0	0	0	40	2	0	1	0	0	1	0	0	0	0	1	1	1	1	0	1	103.53	0	1	4	1	5	1	0	103.53	0	1426	0
20	1	1	0	1	0	53	3	1	0	0	0	1	0	0	0	0	1	0	0	0	0	1	104.53	1	1	2	1	5	1	1	104.53	0	1441	1
35	0	1	0	1	0	54	1	0	0	1	0	1	0	0	0	1	1	1	1	1	0	1	104.53	0	1	4	1	5	1	0	104.53	0	1456	0
45	0	0	0	0	0	37	2	0	1	0	0	1	0	0	0	1	1	1	1	0	0	1	104.53	1	1	8	1	5	1	1	104.53	0	1471	0
20	0	0	0	0	0	41	2	0	1	0	0	1	0	0	0	0	1	0	1	1	0	1	104.53	0	1	2	1	5	1	0	104.53	0	1486	0
29	1	0	0	0	0	47	2	0	1	0	0	1	0	0	0	0	0	1	0	1	0	1	104.53	0	1	4	1	5	1	0	104.53	0	1501	0
30	0	1	0	1	0	38	3	1	0	0	0	1	0	0	0	1	0	1	1	0	0	1	103.53	1	1	4	1	5	1	1	103.53	0	1516	1
35	0	1	0	1	0	43	2	0	1	0	0	2	0	1	0	1	1	1	1	1	0	1	105.53	0	1	4	1	4	1	0	105.53	0	1531	0
32	0	0	0	0	0	45	2	0	1	0	0	2	0	1	0	0	1	1	1	1	0	1	107.53	0	1	4	1	5	1	0	107.53	0	1546	0
40	0	0	0	0	0	52	2	0	1	0	0	2	0	1	0	0	1	1	1	1	0	1	108.53	0	1	4	1	5	1	0	108.53	0	1561	0
49	1	2	1	0	0	40	3	1	0	0	0	1	0	0	0	0	1	1	0	0	0	1	89.36	1	1	5	1	4	1	1	89.36	0	1576	1
25	0	1	0	1	0	31	2	0	1	0	0	1	0	0	0	0	1	0	1	1	0	1	111.53	0	1	2	1	5	1	0	111.53	0	1591	0
29	0	0	0	0	0	35	3	1	0	0	0	2	0	1	0	1	1	1	1	1	0	1	100.36	0	1	4	1	2	1	0	100.36	0	1606	1
39	0	1	0	1	0	42	2	0	1	0	0	1	0	0	0	0	1	1	1	1	0	1	91.36	0	1	4	1	4	1	0	91.36	0	1621	0
22	0	0	0	0	0	46	2	0	1	0	0	1	0	0	0	1	1	0	1	1	0	1	94.36	0	1	2	1	2	1	0	94.36	0	1636	0
35	1	1	0	1	0	62	2	0	1	0	0	1	0	0	0	0	1	1	0	1	0	1	97.36	0	1	4	1	2	1	0	97.36	0	1651	0
30	1	1	0	1	0	42	2	0	1	0	0	1	0	0	0	0	1	1	0	1	0	1	97.36	0	1	4	1	2	1	0	97.36	0	1666	0
27	1	1	0	1	0	50	2	0	1	0	0	1	0	0	0	0	1	0	0	1	0	1	109.53	0	1	2	1	4	1	0	109.53	0	1681	0
26	0	0	0	0	0	45	2	0	1	0	0	1	0	0	0	1	1	0	1	1	0	1	105.53	0	1	2	1	4	1	0	105.53	0	1696	0
25	0	1	0	1	0	40	3	1	0	0	0	1	0	0	0	1	1	0	1	1	0	1	99.36	0	1	2	1	2	1	0	99.36	0	1711	1
34	1	0	0	0	0	44	2	0	1	0	0	1	0	0	0	0	1	1	0	1	0	1	80.19	0	1	4	1	2	1	0	80.19	0	1726	0
29	1	1	0	1	0	60	3	1	0	0	0	1	0	0	0	0	1	1	0	1	0	1	80.19	0	1	4	1	2	1	0	80.19	0	1741	1
42	0	0	0	0	0	50	2	0	1	0	0	1	0	0	0	0	1	1	1	1	0	1	85.19	0	1	4	1	2	1	0	85.19	0	1756	0
22	0	0	0	0	0	39	2	0	1	0	0	1	0	0	0	0	1	0	1	1	0	1	88.19	0	1	2	1	2	1	0	88.19	0	1771	0
32	1	0	0	0	0	43	2	0	1	0	0	2	0	1	0	0	1	1	0	1	0	1	68.02	0	1	4	1	2	1	0	68.02	0	1786	0
26	0	0	0	0	0	33	2	0	1	0	0	1	0	0	0	0	1	0	1	1	0	1	123.7	0	1	2	1	4	1	0	123.7	0	1801	0
20	0	1	0	1	0	47	0	0	0	0	0	1	0	0	0	0	0	0	1	1	0	0	124.7	0	1	2	1	5	1	0	124.7	0	1816	0
25	0	0	0	0	0	48	2	0	1	0	0	2	0	1	0	0	1	0	1	1	0	1	106.53	0	1	2	1	5	1	0	106.53	0	1831	0
28	1	1	0	1	0	51	2	0	1	0	0	1	0	0	0	0	1	0	0	0	0	1	102.53	1	1	2	1	5	1	1	102.53	0	1846	0
38	1	1	0	1	0	56	3	1	0	0	0	1	0	0	0	0	1	1	0	0	0	1	103.53	1	1	4	1	5	1	1	103.53	0	1861	1
35	0	0	0	0	0	45	2	0	1	0	0	1	0	0	0	0	1	1	1	1	0	1	102.53	0	1	4	1	5	1	0	102.53	0	1876	0
28	0	0	0	0	0	40	0	0	0	0	0	1	0	0	0	1	1	0	1	1	0	1	102.53	0	1	2	1	5	1	0	102.53	0	1891	0
35	0	0	0	0	0	41	3	1	0	0	0	1	0	0	0	1	1	1	1	1	0	1	104.53	0	1	4	1	5	1	0	104.53	0	1906	1
25	0	0	0	0	0	41	3	1	0	0	0	1	0	0	0	0	1	0	1	1	0	1	106.53	0	1	2	1	5	1	0	106.53	0	1921	1
30	0	1	0	1	0	31	2	0	1	0	0	1	0	0	0	1	1	1	1	1	0	1	106.53	0	1	4	1	5	1	0	106.53	0	1936	0
25	1	0	0	0	0	50	2	0	1	0	0	1	0	0	0	0	1	0	0	1	0	1	106.53	0	1	2	1	5	1	0	106.53	0	1951	0
28	1	0	0	0	0	46	3	1	0	0	0	1	0	0	0	0	1	0	0	1	0	1	106.53	0	1	2	1	5	1	0	106.53	0	1966	1
25	0	0	0	0	0	42	2	0	1	0	0	2	0	1	0	0	1	0	1	1	0	1	107.53	0	1	2	1	5	1	0	107.53	0	1981	0
30	0	0	0	0	0	37	3	1	0	0	0	1	0	0	0	0	1	1	1	1	0	1	108.53	0	1	4	1	5	1	0	108.53	0	1996	1
35	1	0	0	0	0	43	2	0	1	0	0	1	0	0	0	0	1	1	0	1	0	1	107.53	0	1	4	1	5	1	0	107.53	0	2011	0
50	0	0	0	0	0	45	3	1	0	0	0	1	0	0	0	0	1	1	1	0	0	1	108.53	1	1	8	1	4	1	1	108.53	0	2026	1
32	1	2	1	0	0	47	3	1	0	0	0	1	0	0	0	0	1	1	0	0	0	1	108.53	1	1	4	1	2	1	1	108.53	0	2041	1
45	0	0	0	0	0	36	2	0	1	0	0	2	0	1	0	0	1	1	1	1	0	1	110.53	0	1	8	1	1	1	0	110.53	0	2056	0
32	0	1	0	1	0	38	2	0	1	0	0	1	0	0	0	1	1	1	1	1	0	1	110.53	0	1	4	1	4	1	0	110.53	0	2071	0
34	1	0	0	0	0	54	2	0	1	0	0	1	0	0	0	0	1	1	0	1	0	1	110.53	0	1	4	1	4	1	0	110.53	0	2086	0
26	0	2	1	0	0	36	2	0	1	0	0	2	0	1	0	0	1	0	1	1	0	1	110.53	0	1	2	1	4	1	0	110.53	0	2101	0
25	0	1	0	1	0	40	2	0	1	0	0	1	0	0	0	0	1	0	1	1	0	1	112.53	0	1	2	1	4	1	0	112.53	0	2116	0
32	1	1	0	1	0	42	2	0	1	0	0	1	0	0	0	0	1	1	0	0	0	1	112.53	1	1	4	1	4	1	1	112.53	0	2131	0
24	0	0	0	0	0	39	2	0	1	0	0	1	0	0	0	0	1	0	1	1	0	1	89.36	0	1	2	1	4	1	0	89.36	0	2146	0
35	1	0	0	0	0	51	2	0	1	0	0	1	0	0	0	0	1	1	0	1	0	1	89.36	0	1	4	1	4	1	0	89.36	0	2161	0
42	1	0	0	0	0	59	2	0	1	0	0	1	0	0	0	0	1	1	0	1	0	1	99.36	0	1	4	1	2	1	0	99.36	0	2176	0
30	0	2	1	0	0	40	3	1	0	0	0	1	0	0	0	1	1	1	1	1	0	1	91.36	0	1	4	1	4	1	0	91.36	0	2191	1
28	0	1	0	1	0	40	3	1	0	0	0	1	0	0	0	0	1	0	1	1	0	1	94.36	0	1	2	1	4	1	0	94.36	0	2206	1
20	0	1	0	1	0	30	3	1	0	0	0	1	0	0	0	0	1	0	1	0	0	1	93.36	1	1	2	1	4	1	1	93.36	0	2221	1
30	0	1	0	1	0	36	2	0	1	0	0	2	0	1	0	0	1	1	1	1	0	1	94.36	0	1	4	1	2	1	0	94.36	0	2236	0
27	0	0	0	0	0	34	2	0	1	0	0	1	0	0	0	1	1	0	1	1	0	1	95.36	0	1	2	1	2	1	0	95.36	0	2251	0
26	0	1	0	1	0	31	2	0	1	0	0	1	0	0	0	0	1	0	1	0	0	1	94.36	1	1	2	1	2	1	1	94.36	0	2266	0
33	1	0	0	0	0	48	2	0	1	0	0	1	0	0	0	0	1	1	0	0	0	1	95.36	1	1	4	1	2	1	1	95.36	0	2281	0
26	0	0	0	0	0	51	2	0	1	0	0	2	0	1	0	1	1	0	1	1	0	1	96.36	0	1	2	1	2	1	0	96.36	0	2296	0
35	0	0	0	0	0	35	2	0	1	0	0	2	0	1	0	0	0	1	1	1	0	1	96.36	0	1	4	1	2	1	0	96.36	0	2311	0
39	1	2	1	0	0	39	3	1	0	0	0	1	0	0	0	0	1	1	0	0	0	1	89.36	1	1	4	1	4	1	1	89.36	0	2326	1
24	0	0	0	0	0	37	2	0	1	0	0	1	0	0	0	0	1	0	1	1	0	1	112.53	0	1	2	1	4	1	0	112.53	0	2341	0
45	1	0	0	0	0	52	1	0	0	1	0	1	0	0	0	0	1	1	0	1	0	1	107.53	0	1	5	1	5	1	0	107.53	0	2356	0
50	1	0	0	0	0	45	3	1	0	0	0	1	0	0	0	0	1	1	0	1	0	1	98.36	0	1	5	1	2	1	0	98.36	0	2371	1
30	0	1	0	1	0	50	3	1	0	0	0	1	0	0	0	0	1	1	1	0	0	1	77.19	1	1	4	1	2	1	1	77.19	0	2386	1
27	1	1	0	1	0	48	2	0	1	0	0	1	0	0	0	0	0	0	0	1	0	1	78.19	0	1	2	1	2	1	0	78.19	0	2401	0
30	1	0	0	0	0	44	3	1	0	0	0	1	0	0	0	0	0	1	0	1	0	1	101.36	0	1	4	1	2	1	0	101.36	0	2416	1
32	0	0	0	0	0	43	3	1	0	0	0	1	0	0	0	1	1	1	1	0	0	1	78.19	1	1	4	1	2	1	1	78.19	0	2431	1
27	0	1	0	1	0	45	3	1	0	0	0	1	0	0	0	0	1	0	1	0	0	1	79.19	1	1	2	1	2	1	1	79.19	0	2446	1
25	0	0	0	0	0	40	3	1	0	0	0	1	0	0	0	0	0	1	1	1	1	1	89.19	0	0	2	1	2	1	0	89.19	0	2461	1
38	0	0	0	0	0	49	2	0	1	0	0	1	0	0	0	0	0	1	1	1	0	1	81.19	0	1	4	1	2	1	0	81.19	0	2476	0
20	0	0	0	0	0	37	3	1	0	0	0	2	0	1	0	0	1	0	1	0	0	1	66.02	1	1	2	1	2	1	1	66.02	0	2491	1
22	0	0	0	0	0	58	1	0	0	1	0	1	0	0	0	1	0	0	1	1	0	1	83.19	0	1	2	1	2	1	0	83.19	0	2506	0
30	0	0	0	0	0	35	3	1	0	0	0	1	0	0	0	0	1	1	1	0	0	1	84.19	1	1	4	1	2	1	1	84.19	0	2521	1
55	0	1	0	1	0	37	1	0	0	1	0	2	0	1	0	0	0	1	1	1	0	1	87.19	0	1	8	1	2	1	0	87.19	0	2536	0
46	0	1	0	1	0	50	2	0	1	0	0	2	0	1	0	0	0	1	1	0	0	1	71.02	0	1	8	1	2	1	0	71.02	0	2551	0
35	0	1	0	1	0	42	3	1	0	0	0	2	0	1	0	0	1	1	1	0	0	1	87.19	1	1	4	1	4	1	1	87.19	0	2566	1
34	1	0	0	0	0	55	2	0	1	0	0	1	0	0	0	0	0	1	0	1	0	1	65.02	0	1	4	1	2	1	0	65.02	0	2581	0
33	1	0	0	0	0	45	3	1	0	0	0	1	0	0	0	0	1	1	0	0	0	1	70.02	1	1	4	1	2	1	1	70.02	0	2596	1
28	1	0	0	0	0	43	3	1	0	0	0	1	0	0	0	0	0	0	0	1	0	1	73.02	0	1	2	1	2	1	0	73.02	0	2611	1
17	1	1	0	1	0	62	3	1	0	0	0	1	0	0	0	0	0	0	0	1	0	1	104.53	0	0	2	1	4	1	0	104.53	0	2626	1
43	1	0	0	0	0	75	1	0	0	1	0	1	0	0	0	0	0	1	0	1	0	1	110.53	0	1	4	2	1	1	0	110.53	0	2641	0
28	0	0	0	0	0	70	2	0	1	0	0	1	0	0	0	0	1	0	1	1	0	1	103.53	0	1	2	2	5	1	0	103.53	0	2656	0
4	0	0	0	0	0	18	2	0	1	0	0	2	0	1	0	0	1	0	1	0	0	1	73.02	0	0	2	1	2	1	0	73.02	0	2671	0
8	0	0	0	0	0	18	0	0	0	0	0	1	0	0	0	0	0	0	1	1	1	1	87.19	0	0	2	1	2	1	0	87.19	0	2686	0
9	0	1	0	1	0	20	2	0	1	0	0	1	0	0	0	1	0	0	1	0	0	1	70.02	0	0	2	1	2	1	0	70.02	0	2701	0
7	0	1	0	1	0	19	0	0	0	0	0	1	0	0	0	0	1	0	1	0	1	1	66.02	0	0	2	1	2	1	0	66.02	0	2716	0
7	1	0	0	0	0	18	2	0	1	0	0	2	0	1	0	0	0	0	0	1	0	1	75.02	0	0	2	1	2	1	0	75.02	0	2731	0
45	1	0	0	0	0	58	0	0	0	0	0	1	0	0	0	0	1	1	0	1	0	1	75.02	0	1	5	2	2	1	0	75.02	0	2746	0
21	1	1	0	1	0	45	2	0	1	0	0	2	0	1	0	0	1	0	0	1	0	1	69.02	0	1	2	2	4	1	0	69.02	0	2761	0
32	1	0	0	0	0	55	2	0	1	0	0	1	0	0	0	0	1	1	0	1	0	1	86.19	0	1	4	2	2	1	0	86.19	0	2776	0
60	0	0	0	0	0	36	2	0	1	0	0	1	0	0	0	0	0	1	1	0	0	1	65.02	1	1	8	2	2	1	1	65.02	0	2791	0
20	0	0	0	0	0	40	2	0	1	0	0	2	0	1	0	0	0	0	1	0	0	0	67.02	0	1	2	2	2	1	0	67.02	0	2806	0
35	1	0	0	0	0	40	3	1	0	0	0	1	0	0	0	0	1	1	0	1	0	1	68.02	0	1	4	2	2	1	0	68.02	0	2821	1
38	1	0	0	0	0	47	2	0	1	0	0	1	0	0	0	0	1	1	0	1	0	1	71.02	0	1	4	2	2	1	0	71.02	0	2836	0
48	1	1	0	1	0	42	3	1	0	0	0	1	0	0	0	0	1	1	0	0	0	1	74.02	1	1	5	2	4	1	1	74.02	0	2851	1
35	0	0	0	0	0	36	2	0	1	0	0	1	0	0	0	0	1	1	1	0	0	1	75.02	0	1	4	2	2	1	0	75.02	0	2866	0
24	0	0	0	0	0	29	2	0	1	0	0	1	0	0	0	1	1	0	1	0	0	1	77.02	0	1	2	2	5	1	0	77.02	0	2881	0
25	0	0	0	0	0	46	2	0	1	0	0	1	0	0	0	0	0	0	1	1	0	1	88.19	0	1	2	1	2	1	0	88.19	0	2896	0
30	0	0	0	0	0	53	2	0	1	0	0	2	0	1	0	0	0	1	1	0	0	1	65.02	0	1	4	1	2	1	0	65.02	0	2911	0
25	0	0	0	0	0	44	1	0	0	1	0	1	0	0	0	0	0	0	1	0	0	1	66.02	0	1	2	1	2	1	0	66.02	0	2926	0
35	0	2	1	0	0	42	2	0	1	0	0	1	0	0	0	0	1	1	1	0	0	1	67.02	1	1	4	1	2	1	1	67.02	0	2941	0
35	1	0	0	0	0	45	1	0	0	1	0	1	0	0	0	0	0	1	0	1	0	1	67.02	0	1	4	1	2	1	0	67.02	0	2956	0
35	1	2	1	0	0	49	3	1	0	0	0	1	0	0	0	0	1	1	0	1	0	1	69.02	0	1	4	1	2	1	0	69.02	0	2971	1
26	0	0	0	0	0	42	2	0	1	0	0	1	0	0	0	1	1	0	1	0	0	1	71.02	0	1	2	1	2	1	0	71.02	0	2986	0
36	1	0	0	0	0	44	1	0	0	1	0	1	0	0	0	0	1	1	0	1	0	1	73.02	0	1	4	1	2	1	0	73.02	0	3001	0
40	0	0	0	0	0	34	3	1	0	0	0	1	0	0	0	0	0	1	1	0	0	1	74.02	1	1	4	1	2	1	1	74.02	0	3016	1
38	1	0	0	0	0	50	3	1	0	0	0	1	0	0	0	0	1	1	0	0	0	1	76.02	1	1	4	1	4	1	1	76.02	0	3031	1
